# Supplementary material for: Urinary Metabolomic Analysis of Prostate Cancer by UPLC-FTMS and UPLC-Ion Trap MSn
Source: Diagnostics (Basel). 2023 Jul 4;13(13):2270. doi: 10.3390/diagnostics13132270 (PMC10340632; doi:10.3390/diagnostics13132270)
Supplement: Supplementary file 1 [file diagnostics-13-02270-s001.zip]

Archive with 3 entries (3 files):
- diagnostics-2454829-Table S1.pdf
- diagnostics-2454829-Table S2.pdf
- diagnostics-2454829-Table S3.pdf
